# Supplementary material for: Yeast Species Associated with Industrial Cultures of the Marine Microalgae Tisochrysis lutea: Temperature Profiles and Auxin Production
Source: J Fungi (Basel). 2025 Nov 18;11(11):818. doi: 10.3390/jof11110818 (PMC12653661; doi:10.3390/jof11110818)
Supplement: Supplementary file 1 [file jof-11-00818-s001.zip]

Archive with 1 entries (1 files):
- jof-3968265-supplementary.xlsx
