# Supplementary material for: Yeast Species Associated with Industrial Cultures of the Marine Microalgae Tisochrysis lutea: Temperature Profiles and Auxin Production
Source: J Fungi (Basel). 2025 Nov 18;11(11):818. doi: 10.3390/jof11110818 (PMC12653661; doi:10.3390/jof11110818)
Supplement: Supplementary file 1 [file jof-11-00818-s001.zip › jof-3968265-supplementary.xlsx]

## Sheet: TableS1
Table S1. Yeast isolates retained for further studies following isolation from the different samples of Tisochrysis lutea cultures schematically represented in Figure 1. Information on the isolate ID, isolation conditions, species, GenBank NCBI accession number of the D1/D2 and ITS consensus sequences deposited, is provided. he isolates represented in bold are those selected for construction of p…
		ID	Species	NCBI Accession Number		Isolation conditions
	Sample			D1/D2 region	ITS region
	Nec_724	IST937	Rhodotorula mucilaginosa	PQ344313	PQ351591	YPD-Chl-agar plates inoculated with enrichment culture in YPD-Chl with 50% ASW (24 h)
		IST981	Rhodotorula mucilaginosa	PQ346837	PQ346879	YPD-Chl-agar plates inoculated with enrichment culture in YPD-Chl with 50% ASW (24 h)
		IST982	Rhodotorula mucilaginosa	PQ346838	PQ346880	YPD-Chl-agar plates inoculated with concentrated microalgae sample
		IST983	Rhodotorula mucilaginosa	PQ346839	PQ346881	YPD-Chl-agar plates inoculated with concentrated microalgae sample
	Nec_745	IST945	Naganishia diffluens	PQ346815	PQ346857	YPD-Chl-agar plates inoculated with enrichment culture in YPD-Chl with 50% ASW (48 h)
	Nec_777	IST967	Rhodotorula sphaerocarpa	PQ380588	PQ396244	YPD-Chl-agar plates inoculated with enrichment culture in YPD-Chl with 50% ASW (48 h)
		IST968	Rhodotorula sphaerocarpa	PQ380589	PQ396245	YPD-Chl-agar plates inoculated with microalgae sample
		IST969	Rhodotorula sphaerocarpa	PQ380590	PQ396246	YPD-Chl-agar plates inoculated with enrichment culture in YPD-Chl with 50% ASW (48 h)
	Nec_829	IST955	Rhodotorula sphaerocarpa	PQ346825	PQ346867	YPD-Chl-agar plates inoculated with enrichment culture in YPD-Chl with 50% ASW (24 h)
		IST961	Rhodotorula sphaerocarpa	PQ380582	PQ396238	YPD-Chl-agar plates inoculated with enrichment culture in YPD-Chl with 50% ASW (24 h)
		IST970	Rhodotorula sphaerocarpa	PQ380591	PQ396247	YPD-Chl-agar plates inoculated with enrichment culture in YPD-Chl with 50% ASW (24 h)
		IST984	Rhodotorula sphaerocarpa	PQ346840	PQ346882	YPD-Chl-agar plates inoculated with enrichment culture in YPD-Chl with 50% ASW (24 h)
	Nec_845	IST1010	Vishniacozyma carnescens	PQ380601	PQ396257	YPD-Chl-agar plates inoculated with microalgae sample
	Nec_920	IST957	Rhodotorula mucilaginosa	PQ346827	PQ346869	YPD-Chl-agar plates inoculated with enrichment culture in YPD-Chl with 50% ASW (48 h)
		IST958	Rhodotorula diobovata	PQ346828	PQ346870	YPD-Chl-agar plates inoculated with enrichment culture in YPD-Chl with 50% ASW (48 h)
		IST959	Rhodotorula diobovata	PQ346829	PQ346871	YPD-Chl-agar plates inoculated with enrichment culture in YPD-Chl with 50% ASW (48 h)
		IST960	Rhodotorula mucilaginosa	a	PX492110	YPD-Chl-agar plates inoculated with enrichment culture in YPD-Chl with 50% ASW (48 h)
	Nec_932	IST972	Rhodotorula sphaerocarpa	PQ380593	PQ396249	YPD-Chl-agar plates inoculated with concentrated microalgae sample
	Nec_950	IST952	Rhodotorula sphaerocarpa	PQ346822	PQ346864	YPD-Chl-agar plates inoculated with concentrated microalgae sample
		IST956	Rhodotorula sphaerocarpa	PQ346826	PQ346868	YPD-Chl-agar plates inoculated with enrichment culture in YPD-Chl with 50% ASW (48 h)
		IST971	Rhodotorula sphaerocarpa	PQ380592	PQ396248	YPD-Chl-agar plates inoculated with enrichment culture in YPD-Chl with 50% ASW (48 h)
	Nec_1009	IST974	Rhodotorula diobovata	PQ346830	PQ346872	YPD-Chl-agar plates inoculated with enrichment culture in YPD-Chl with 50% ASW (48 h)
		IST985	Rhodotorula diobovata	PQ346841	PQ346883	YPD-Chl-agar plates inoculated with enrichment culture in YPD-Chl with 50% ASW (24 h)
		IST987	Moesziomyces aphidis	PQ346843	PQ346885	YPD-Chl-agar plates inoculated with concentrated microalgae sample
		IST989	Vishniacozyma carnescens	PQ346845	PQ346887	YPD-Chl-agar plates inoculated with enrichment culture in YPD-Chl with 50% ASW (48 h)
		IST990	Vishniacozyma carnescens	PQ346846	PQ346888	YPD-Chl-agar plates inoculated with enrichment culture in YPD-Chl with 50% ASW (48 h)
	Nec_1146	IST1004	Vishniacozyma carnescens	PQ380596	PQ396252	YPD-Chl-agar plates inoculated with concentrated microalgae sample
		IST1005	Vishniacozyma carnescens	PQ380597	PQ396253	YPD-Chl-agar plates inoculated with concentrated microalgae sample
	a. This sequence was not deposited in GenBank due to processing constraints

## Sheet: TableS2
	Table S2. Yeast isolates retained for further studies following isolation from the different water samples used for Tisochrysis lutea cultivation. Information on the isolate ID, isolation conditions, species, GenBank NCBI accession number of the D1/D2 and ITS consensus sequences deposited, is provided. The isolates represented in bold are those selected for construction of phylogenetic tree.
		ID	Species	NCBI Accession Number		Isolation conditions
	Sample			D1/D2 region	ITS region
	Nec_781	IST963	Rhodotorula sphaerocarpa	PQ380584	PQ396240	YPD-Chl-agar plates inoculated with microalgae sample
		IST964	Rhodotorula sphaerocarpa	PQ380585	PQ396241	YPD-Chl-agar plates inoculated with enrichment culture in YPD-Chl with 50% ASW (24 h)
		IST965	Rhodotorula sphaerocarpa	PQ380586	PQ396242	YPD-Chl-agar plates inoculated with enrichment culture in YPD-Chl with 50% ASW (24 h)
		IST966	Rhodotorula mucilaginosa	PQ380587	PQ396243	YPD-Chl-agar plates inoculated with enrichment culture in YPD-Chl with 50% ASW (24 h)

## Sheet: TableS3
	Table S3. GenBank NCBI accession number of the D1/D2 of the type strains of the different species isolated.
	Species	D1D2 region NCBI accession number
	Moesziomyces aphidis	NG_069796.1
	Meyerozyma guilliermondii	NG_042640.1
	Vishniacozyma carnescens	NG_058430.1
	Rhodotorula mucilaginosa	NG_055716.1
	Rhodotorula diobovata	NG_042340.1
	Rhodotorula taiwanensis	NG_063944.1
	Rhodotorula sphaerocarpa	NG_042342.1
	Saccharomyces cerevisiae	NG_042623.1

## Sheet: TableS4
		Table S4. Yeast isolates selected for the temperature profiling. Information on the isolates ID, their microalgae culture and sample collection date are provided
		Yeast Species	ID	Microalgal culture	Sample and sample collection date	Source
		Rhodotorula mucilaginosa	IST739	M. gaditana	Nec_250; 23/02/2024	Matos et al., 2025
			IST957	T. lutea	Nec_920; 04/06/2024	This work
		Rhodotorula diobovata	IST736	M. gaditana	Nec_256; 23/02/2024	Matos et al., 2025
			IST974	T. lutea	Nec_1009; 12/06/2024	This work
		Rhodotorula sphaerocarpa	IST816	M. gaditana	Nec_326; 14/03/2024	Matos et al., 2025
			IST952	T. lutea	Nec_950; 05/06/2024	This work
		Rhodotorula taiwanensis	IST733	M. gaditana	Nec_256; 23/02/2024	Matos et al., 2025
			IST936	M. gaditana	Nec_713; 02/05/024	Matos et al., 2025
		Vishniacozyma carnescens	IST827	M. gaditana	Nec_469; 02/04/2024	Matos et al., 2025
			IST1004	T. lutea	Nec_1146; 27/06/2024	This work
		Meyerozyma guilliermondii	IST849	M. gaditana	Nec_412; 25/03/2024	Matos et al., 2025
			IST848	M. gaditana	Nec_403; 25/03/2024	Matos et al., 2025
		Moesziomyces aphidis	IST946	M. gaditana	Nec_576; 11/04/2024	Matos et al., 2025
			IST987	T. lutea	Nec_1009; 12/06/2024	This work
		Naganishia diffluens	IST945	T. lutea	Nec_745; 08/05/2024	This work
